# Supplementary material for: Use of the Novel Site-Directed Enzyme Enhancement Therapy (SEE-Tx) Drug Discovery Platform to Identify Pharmacological Chaperones for Glutaric Acidemia Type 1
Source: J Med Chem. 2024 Sep 23;67(19):17087–100. doi: 10.1021/acs.jmedchem.4c00292 (PMC11472340; doi:10.1021/acs.jmedchem.4c00292)
Supplement: Supplementary file 2 — jm4c00292_si_002.csv [file jm4c00292_si_002.csv]

Table S1. List of the 170 compounds (sorted by vendor). List of the 170 compounds containing their purity, molecular formula string (SMILES), the vendor and respective vendor identifier.
Compound	Smiles	Vendor	Vendor ID	Purity
A76	OCCN1C(SCCOC2=CC=C3C=CC=CC3=C2)=NC4=CC=CC=C14	Asinex	BAS 00665338	>90%
A77	CC1=CC=C(C=C1)CSC2=NN=C(O2)CC3=CSC(NC4=CC=C(OCC)C=C4)=N3	Asinex	ASN 04889328	>90%
A78	O=C1N=C(NC2=CC=C3C=CC=CC3=C2)SC1	Asinex	BAS 05881565	>90%
A79	O=C(NC1=CC=C(OCC2=CC=CC=C2)C=C1)CN(C(C3=CC=CC=C43)=O)S4(=O)=O	Asinex	BAS 06739946	>90%
A80	O=C(NC1=CC=C2N=C(C)SC2=C1)NCCO	Asinex	BAS 06838180	>90%
A81	O=C(NC1CCCC1)CCCC2=NC(C3=CC=CC=C3)=NO2	Asinex	BAS 10846657	>90%
A82	O=C(NCCSCC1=CC=CC=C1Cl)CN(C(C2=CC=CC=C32)=O)S3(=O)=O	Asinex	BAS 06739813	>90%
A83	O=C(NCC1=NON=C1C)CCC2=NC3=CC=C(Cl)C=C3N2	Asinex	SYN 19995351	>90%
A84	O=C(NC1=CC=CC(F)=C1)CSC2=NC=CC(O)=N2	Asinex	BAS 04360735	>90%
A85	O=S(CC1=CC=C(Cl)C(Cl)=C1)(NCC2=NOC(C)=N2)=O	Asinex	SYN 20059486	>90%
A86	O=C(NC(C1)CN(C2=CC=CC=C2OC)C1=O)CCC3=NC4=CC=C(Cl)C=C4N3	Asinex	SYN 20004362	>90%
A87	O=C(NCC(C1=CC=CC=C1)=O)CSC2=NC3=CC=CC=C3S2	Asinex	BAS 00790330	>90%
A88	O=C(OC)C1=CC=CC=C1NC(CSC2=NN=C(CNC3=CC=C(Cl)C=C3)O2)=O	Asinex	ASN 07439067	>90%
A89	OC1=C(CNC2=CC3=CC=CC=C3N=C2)C=CC=C1OC	Asinex	BAS 05346789	>90%
A90	O=C(NCCS(C)=O)C1=CC=C2N=C(C)SC2=C1	Asinex	ASN 15349018	>90%
A91	O=C(NCC(C1=CC=CC=C1)=O)CSC2=NC3=CC=CC=C3O2	Asinex	BAS 00829293	>90%
A92	O=C(NC1=NN=CS1)COC2=CC=CC=C2	Asinex	BAS 03034503	>90%
A93	O=C1N=C(NC2=NN=C(CC)S2)SC1	Asinex	BAS 03819322	>90%
A94	O=C(NC1=CC=CC(Cl)=C1)CN2N=C(C3=CC=CC=C3N4N=NN=C4)N=N2	Asinex	ASN 05116676	>90%
A14	OCCN1C(CSC2=NN=C3N2C4=CC=CC=C4S3)=NC5=CC=C(Cl)C=C15	Enamine	T5303036	>90%
A15	O=C(NC1=CC=CC(I)=C1)CN2CSCC2=O	Enamine	T5776133	>90%
A16	O=C(NC1=CC=C2N=C(SC)SC2=C1)CN3CSCC3=O	Enamine	T5991214	>90%
A17	O=C(NC(C)CO)NC1=CC=C(C)C(Cl)=C1	Enamine	T6164224	>90%
A18	O=C(NC(C)CO)NC1=CC=C(I)C=C1Cl	Enamine	T6510138	>90%
A19	O=C(NC1=CC=CN=C1)NC2=CC=C(Cl)C(Cl)=C2	Enamine	Z44592326	>90%
A20	O=C(NC1=NN=C(SCC2=CC=C(Cl)C=C2)S1)CN(C([C@]3([H])[C@@](C4)([H])C=C[C@@]4([H])[C@]53[H])=O)C5=O	Enamine	Z27485993	>90%
A21	S=C(NC1=CC=CN=C1)NC2=CC=C(I)C(C)=C2	Enamine	Z45798280	>90%
A22	O=C(NC(C)CO)NC(C=C1)=CC2=C1CCC2	Enamine	T6473045	>90%
A23	O=C(NCCC1=CC=CS1)NC2=CC=CN=C2	Enamine	T6539405	>90%
A24	O=C(NC1=CC=CN=C1)NCCN2C(CCCCC2)=O	Enamine	T6637486	>90%
A25	O=C(NC1=CC=C(I)C=C1)NC(C)CO	Enamine	T6818629	>90%
A26	O=C(NCCO)NC1=CC=C(Cl)C=C1	Enamine	T6898791	>90%
A27	O=C(NCC1=CC=CC=C1F)CSCC(O)C2=CC=CC=C2	Enamine	T6839056	>90%
A28	OC(C1=CC=CC=C1)CNC2=NC3=CC=CC=C3N=C2	Enamine	T6426053	>90%
B1	O=C(OCC(C1=CC=CC=C1)=O)C2=CC=CC(OC)=C2OC	Enamine	Z18410429	>90%
B10	O=C(NCCC1=CC=C(Cl)C=C1)CCS(=O)(C2=CC=C(C)C=C2)=O	Enamine	PB26497610	>90%
B11	O=C(NC1=NC=CC=C1)CC2=CC=C3C=CC=CC3=C2	Enamine	Z85526788	>90%
B12	O=C(NC1=CC=CN=C1)CC2=CC=C3C=CC=CC3=C2	Enamine	PB31868576	>90%
B13	O=C(NC1=CC=CN=C1)CCC2=CC=C(Cl)C=C2	Enamine	PB194940668	>90%
B14	FC1=CC(F)=CC2=C1N(CCC2)CC3=NC4=CC=CC=C4S(N3)(=O)=O	Enamine	Z994284856	>90%
B15	CN(C1=CC=CC=C1)CC2=NC3=CC=CC=C3S(N2)(=O)=O	Enamine	Z994268484	>90%
B16	O=C(NC(C1)C2=CC=CC=C2S1(=O)=O)CCC3=CC=CC=C3Cl	Enamine	Z1229754461	>90%
B17	O=C1N=C(CCC2=CC=CC=C2)NC=C1	Enamine	BBV-32862719	>90%
B18	O=C1N=C(COC2=CC=CC=C2)NC=C1	Enamine	BBV-34579992	>90%
B2	O=C(OC1=CC=CN=C1)NC2=CC=C(Cl)C(Cl)=C2	Enamine	PB57067052	>90%
B3	O=C(NCC1=NC=CC=C1)NC2=CC=C(Cl)C(Cl)=C2	Enamine	Z44591822	>90%
B4	O=C(OCC(C1=CC=C(Cl)C=C1)=O)C2=C(OC)C=CC=C2OC	Enamine	Z18413201	>90%
B40	CC(SC1=NN=CS1)C(NC2=NC(C3=CC=C(Cl)C(Cl)=C3)=CS2)=O	Enamine	T5237652	>90%
B41	O=C(NC1=NC(C2=CC=CN=C2)=CS1)CCC(N3)=NC4=C(C=CC=C4)C3=O	Enamine	T5888485	>90%
B42	O=C(NCC1=CC=C2OCOC2=C1)CSC3=NC4=CC=CC=C4N3CCOC	Enamine	T5252217	>90%
B43	O=C(NCCC1=CC=CC=C1)CN2C(NC(C)(C3=CC=CC(OC)=C3)C2=O)=O	Enamine	T5534720	>90%
B44	O=C(N(CC(NC1=CC=C(Cl)C(Cl)=C1)=O)C)CNC(C)=O	Enamine	T5767856	>90%
B45	O=C(NC1=CC=C(Br)C=C1)CSC(N2)=NC(NN=C3)=C3C2=O	Enamine	T6093647	>90%
B49	O=C(NC1=NC2=CC=C(CC)C=C2S1)C3=CC=C(O)C(O)=C3	Enamine	T5832161	>90%
B5	O=C(N1CCC2=C1C=CC=C2)CCS(=O)(C3=CC=C(C)C=C3)=O	Enamine	Z30624178	>90%
B52	O=C(NC1=CC=C(NC(CN(C)C)=O)C=C1)C2=CC=CC(Cl)=C2	Enamine	Z1303462797	>90%
B58	O=S(CCC1=CC=CC=C1)(NCCOC)=O	Enamine	BBV-34328724	>90%
B59	O=C(NC1=NC=C(C)C=C1)CC2=CC=C3C=CC=CC3=C2	Enamine	PB71658583	>90%
B6	O=C1NC(COC2=CC=CC=C2)=NC3=C1C=CC=C3	Enamine	Z53791615	>90%
B60	O=C(NC1=CC=C(F)C=C1)/C(C#N)=C/C2=CC=CS2	Enamine	PB44386616	>90%
B61	O=C(NCC1=NNC=C1)COC2=CC=C(Cl)C(Cl)=C2	Enamine	BBV-32484543	>90%
B62	O=C(NCCO)CCC1=CC=CC=C1	Enamine	BBV-24869342	>90%
B63	O=C(NCC#N)CCC1=CC=CC=C1	Enamine	BBV-32094146	>90%
B64	O=C(NC1=CC=C(Br)C=C1)CC2=CC=CN=C2	Enamine	BBV-34660354	>90%
B65	O=C(NC1=CC=CC(Br)=C1)CC2=CC=CN=C2	Enamine	Z994975086	>90%
B66	O=C(NCCC1=CC=C(F)C=C1)CC#N	Enamine	BBV-074111	>90%
B67	O=C(NC1=CC=CC(Cl)=C1)CCS(=O)(C2=CC=C(C)C=C2)=O	Enamine	PB28218271	>90%
B68	O=C(NCCCO)CCC1=CC=CC=C1	Enamine	PB68300808	>90%
B69	O=C(NCCS(=O)(C1=CC=CC=C1)=O)CCC2=CC=CC(F)=C2	Enamine	PB653671118	>90%
B7	O=C(NCC1=CC=CN=C1)C2=CC=CC=C2	Enamine	BBV-39251086	>90%
B70	O=C(N(C)CCC1=CC=CC=C1)CC#N	Enamine	BBV-40593193	>90%
B71	O=C(NC1=CC=CC=C1)CCS(=O)(C)=O	Enamine	Z913258822	>90%
B72	O=C(NC1=CC=CC=C1C)CCS(=O)(C2=CC=C(C)C=C2)=O	Enamine	PB27870413	>90%
B73	O=C(NCC#N)COC1=CC=CC=C1	Enamine	BBV-39188579	>90%
B74	O=C(NCC1=CC=CN=C1)C2=CN=CC=C2	Enamine	PB30250385	>90%
B75	O=C(NCCC1=CC=CN=C1)C2=CN=CC=C2	Enamine	Z296581050	>90%
B76	O=S(CCC1=CC=CC=C1)(NCCO)=O	Enamine	BBV-24908749	>90%
B8	O=C(NCC1=CC=NN1C)COC2=CC=CC=C2	Enamine	Z358323038	>90%
B9	O=S(CCC1=CC=CC=C1)(NCCCO)=O	Enamine	Z425748620	>90%
A29	O=C(NCCO)NC1=CC=C(Cl)C(Cl)=C1	LifeChemicals	F0227-0373	>90%
A30	O=C(NC(C1)CN(C2=CC=CC=C2)C1=O)NC3=CC=CC(Br)=C3	LifeChemicals	F2024-0147	>90%
A31	O=C(NC(C1)CN(C2=CC=CC(F)=C2)C1=O)NCCC3=CNC4=C3C=CC=C4	LifeChemicals	F2024-1709	>90%
A32	O=C(NC(C1)CN(C2=CC=C(F)C=C2)C1=O)NCCC3=CNC4=C3C=CC=C4	LifeChemicals	F2024-1969	>90%
A33	O=C(NCCS(=O)(N1CCC2=C1C=CC=C2)=O)C3=CC4=CC=CC=C4O3	LifeChemicals	F2285-0130	>90%
A34	CC1=CC=C(C=C1)CSC(NC2=CC=CC=C32)=NS3(=O)=O	LifeChemicals	F2700-0431	>90%
A35	ClC1=CC=C2NC(SCC3=CC=CN=C3)=NS(C2=C1)(=O)=O	LifeChemicals	F2700-0463	>90%
A36	O=C(NC1=CC=C(C)C=C1)CCN(C(C2=CC=CC=C32)=O)S3(=O)=O	LifeChemicals	F2749-0135	>90%
A37	OCCC1N(CC2=CC=C(C)C=C2)CCNC1	LifeChemicals	F3146-0231	>90%
A38	O=C(NC(CC1=CC=CC=C1)CO)CCN(C/2=O)C(SC2=C\C3=CC=C(OC)C=C3)=S	LifeChemicals	F3217-0114	>90%
A39	O=C(N1CCCC1)CC2=CSC(NC3=CC=CC=C3)=N2	LifeChemicals	F5382-0001	>90%
A40	O=C(N1CCCC1)CC2=CSC(NC3=CC=CC(Cl)=C3)=N2	LifeChemicals	F5382-0816	>90%
A41	O=C(NCCN1C(C=CC=N1)=O)NC2=CC=C(F)C(Cl)=C2	LifeChemicals	F5458-0077	>90%
A42	O=C(NCCN1C(C=CC=N1)=O)NC2=CC=C(C)C(F)=C2	LifeChemicals	F5458-0079	>90%
A43	O=C(NC1=NN=C(SCC)S1)C2=CN(C)N=N2	LifeChemicals	F5791-3559	>90%
A44	O=C(NCCC1=CC=C(Cl)C=C1)C2(C#N)CC2	LifeChemicals	F5847-0232	>90%
A45	O=C(NCC(O)C1=CSC=C1)CCC2=CC=CC=C2	LifeChemicals	F5857-1162	>90%
A46	O=C(NCCC1=CC=CC=C1)NCC(O)C2=CSC=C2	LifeChemicals	F5857-1484	>90%
A47	O=S(C1=CC=C(Cl)S1)(NCC2(CO)CC2)=O	LifeChemicals	F5965-0044	>90%
A48	O=C(NCC1(O)CCCC1)C=CC2=CC=CC=C2	LifeChemicals	F6089-7876	>90%
B53	ClC1=CC=CC(C(NC2=CC(C#N)=C(O)C=C2)=O)=C1	Gain DB	INN207F	>90%
B54	ClC1=CC(C(NC2=CC=C(NS(C3=CC=CN=C3)(=O)=O)C=C2)=O)=CC=C1	Gain DB	INN215F	>90%
B55	ClC1=CC(C(NC2=CC=C(N3)C(OCC3=O)=C2)=O)=CC=C1	Gain DB	INN246F	>90%
B56	ClC1=CC=CC(NC(NC2=CC=CC(Cl)=C2)=O)=C1	Gain DB	INN275sub	>90%
B57	ClC1=CC=CC(C(NC2=CC(OCCNC)=NC(N)=N2)=O)=C1	Gain DB	MT-15	>90%
A49	O=C(NC1=NN=C(SCC2=C3C(C=CC=C3)=CC=C2)S1)CC#N	PrincetonBio	OSSK_469186	>90%
A50	S=C(NC(CC1)CS1(=O)=O)N/N=C/C2=CC=C(Cl)C(Cl)=C2	PrincetonBio	OSSK_498338	>90%
A51	O=C(NC1=NN=C(CCC)S1)C2=NOC(C3=CC=CS3)=C2	PrincetonBio	OSSK_721441	>90%
A52	O=C(NCCC1=CN=CN1)COC2=CC=C(C(C(O3)=O)=CC4=C3C=CC(OC)=C4)C=C2	PrincetonBio	OSSL_094177	>90%
A53	O=C(O1)C(C2=CC=C(OCC(N3C(CO)CCC3)=O)C=C2)=CC4=C1C=CC(Br)=C4	PrincetonBio	OSSL_093713	>90%
A54	OC(C1=CC=CC=C1)CNCC2=CC=C(OCC3=CC=CC=C3)C=C2	PrincetonBio	OSSK_970104	>90%
A55	O=C(NC1=CC=C(NC(C2=CC=CC(Cl)=C2)=O)C=C1)C3=CN=CC=C3	PrincetonBio	OSSK_315673	>90%
A56	N#CCC1=NC(N)=NC(NC2=CC=C(C)C=C2)=N1	PrincetonBio	OSSK_734443	>90%
A57	O=C(NCCOC1=CC=CC(Cl)=C1Cl)C2=CC=CC=C2O	PrincetonBio	OSSL_313388	>90%
A58	O=C(O)C1=CC=CC(COC2=CC=CC=C2/C=C(C#N)/C(NCCC3=CNC4=C3C=CC=C4)=O)=C1	PrincetonBio	OSSK_580719	>90%
A59	OCC(O)/C=N/NC1=NC(NC2=CC=CC=C2)=NC(NC3=CC=CC=C3)=N1	PrincetonBio	OSSK_336666	>90%
A60	OC1=CC=CC=C1/C=N/NC2=NC(NC3=CC=C(C)C=C3)=NC(NC4=CC=C(C)C=C4)=N2	PrincetonBio	OSSK_796998	>90%
A61	S=C(NCCO)NC1=CC=C(Cl)C(Cl)=C1	PrincetonBio	OSSK_342618	>90%
A62	O=C(NC(C)(C)CO)NC1=CC=C(Cl)C(Cl)=C1	PrincetonBio	OSSK_367243	>90%
A63	OCC1=NC2=CC(OCC)=CC=C2N1	PrincetonBio	OSSK_678075	>90%
A64	O=C(NCC#N)CCCOC1=CC=C(Cl)C=C1Cl	PrincetonBio	OSSK_337992	>90%
A65	O=C(NC1=CC=C(Cl)C(Cl)=C1)CCS(=O)(CC2=CC=CC=C2)=O	PrincetonBio	OSSK_679249	>90%
A66	O=C1N(C2=CC=CC=C2O)C(C3=C1C=CC(OC(C=C4)=CC5=C4C(N(C6=CC=CC=C6O)C5=O)=O)=C3)=O	PrincetonBio	OSSL_145079	>90%
A67	O=C(NC1=NOC=C1)NC2=CC=C(Cl)C(Cl)=C2	PrincetonBio	OSSL_234617	>90%
A68	O=C(C1=CC=C(Cl)C(Cl)=C1)/C=C/NC2=CC=CC=C2O	PrincetonBio	OSSK_359857	>90%
A69	O=C(NC1=NN=C(CC)S1)C2=NOC(C)=C2	PrincetonBio	OSSL_241119	>90%
A70	O=C(C1=CC=C(CC)C=C1)/C=C/NC2=CC=CC=C2O	PrincetonBio	OSSK_314926	>90%
A71	O=C(NC1=CC=CC(I)=C1)CSC(N2)=NC=CC2=O	PrincetonBio	OSSL_031877	>90%
A72	CS(=O)(NC1=NN(CC2=CC=C(Cl)C=C2)C=C1Cl)=O	PrincetonBio	OSSL_022632	>90%
B19	O=C(NC1=CC=C(Br)C=C1)CC#N	PrincetonBio	OSSK_480204	>90%
B20	O=C(NC1=CC=C(OCC)C=C1)CC#N	PrincetonBio	OSSK_480208	>90%
B21	O=C1NC(SCC2=CC=CC=C2)=NC3=C1C=CC=C3	PrincetonBio	OSSK_186256	>90%
B22	O=C1NC(SCC2=CC=CC=C2)=NC=C1	PrincetonBio	OSSK_136446	>90%
B23	O=C(NC1=CC=CC(Cl)=C1)CC#N	PrincetonBio	OSSK_214382	>90%
B24	O=C(NCCC1=CC=C(Cl)C=C1)C2=CC(OC)=C(OC)C=C2OC	PrincetonBio	OSSL_302105	>90%
B25	O=C(N1CC2=C(C=CC=C2)CC1)C3=CC=CC=C3OC	PrincetonBio	OSSK_378152	>90%
B26	O=C(NC1=CC=CC=C1)/C(C#N)=C/C2=C3C(C=CC=C3)=CC=C2	PrincetonBio	OSSL_627106	>90%
B27	O=C(OCC(C1=CC=CC=C1)=O)C2=CC=CC(N3C(CCC3=O)=O)=C2	PrincetonBio	OSSK_731458	>90%
B28	O=S(C1=CC=CS1)(NCCC2=CC=C(Cl)C=C2)=O	PrincetonBio	OSSL_229581	>90%
B29	O=C(NC1=CC2=CC=CC=C2N=C1)NC3=CC=C(Cl)C(Cl)=C3	PrincetonBio	OSSK_674119	>90%
B30	O=C(NC1=C2N=CC=CC2=CC=C1)NC3=CC=C(Cl)C(Cl)=C3	PrincetonBio	OSSL_051904	>90%
B31	O=C(NC1=CC=C(Cl)C(Cl)=C1)NC2=CC=CN=C2Cl	PrincetonBio	OSSL_204846	>90%
B32	O=C(OCC)CN1C(N(C2=CC=C(Cl)C(Cl)=C2)CC1=O)=O	PrincetonBio	OSSK_366057	>90%
B33	O=C(NC[C@@H]1OCCC1)NC2=CC=C(Cl)C(Cl)=C2	PrincetonBio	OSSL_047978	>90%
B34	O=C(NC1=NC=CC(C)=C1)CC2=CC=C(Cl)C=C2	PrincetonBio	OSSK_361387	>90%
B35	O=C(NC1=NC=CC(C)=C1)CC2=CC=C(Cl)C(Cl)=C2	PrincetonBio	OSSL_239714	>90%
B36	O=C(NCCC1=CC=CC=C1)C2=CN=CC=C2	PrincetonBio	OSSK_604850	>90%
B37	O=C(NCCC1=CC=CC=C1)C2=C(OC)C=C3C=CC=CC3=C2	PrincetonBio	OSSL_052464	>90%
B38	O=C(NCCC1=CC=C(F)C=C1)C2=CC(Cl)=CC=C2OC	PrincetonBio	OSSK_332248	>90%
B39	O=C(OCC(C1=CC=CC=C1)=O)C2=CC=CC(C)=C2O	PrincetonBio	OSSL_145418	>90%
A1	O=C(NC1=NC=CS1)CSC2=NN=C(C)S2	Specs	AG-205/12229327	>90%
A10	O=C(NCCSCC1=CC=C(Cl)C=C1Cl)CN(C(C2=CC=CC=C32)=O)S3(=O)=O	Specs	AH-487/42143753	>90%
A11	O=C(NC1=NN=C(C)S1)C2=CN=CC(Br)=C2	Specs	AH-034/11366237	>90%
A12	O=C(N)C1=CC=CC=C1OCC(NC2=CC=C(I)C=C2)=O	Specs	AH-487/42923082	>90%
A13	O=C(OCC(C1=CC=C(C)C(C)=C1)=O)C2=CC=CC=C2O	Specs	AK-918/42486633	>90%
A2	S=C(NCCCO)NC1=CC=C(CCCC)C=C1	Specs	AJ-292/41694744	>90%
A3	O=S(C1=CC=C(Br)S1)(NCCSC2=CC=C(Cl)C=C2)=O	Specs	AH-487/42142867	>90%
A4	O=C(OCC(C1=CC=C(CC)C=C1)=O)C2=CC(Cl)=CC=C2O	Specs	AK-918/41945450	>90%
A5	O=C(NCCSC1=CC=C(C)C=C1)CN(C(C2=CC=CC=C32)=O)S3(=O)=O	Specs	AH-487/42145416	>90%
A6	OC1=CC=C(Br)C=C1/C=N/NC2=NN=NN2	Specs	AG-690/40082109	>90%
A7	OCCNCC1=CC=C(C2=CC=CC=C2)C=C1	Specs	AN-465/42766923	>90%
A73	OC1=CC=CC(C(O)CNCC2=CC=C(C3=CC=CC=C3)C=C2)=C1	Specs	AN-465/42834501	>90%
A74	O=C(NC1=NC2=CC=C(C)C=C2S1)CSC3=NN=C(C)S3	Specs	AP-853/42939130	>90%
A75	OCCSCC1=NC(N)=NC(NC2=CC=CC=C2)=N1	Specs	AJ-292/41685768	>90%
A8	C1(NCC=CC2=CC=CC=C2)=NNN=N1	Specs	AN-465/41587303	>90%
A9	O=C(NCCCO)C1=NC2=CC=CC=C2S1	Specs	AH-487/42194530	>90%
B46	O=C(NC1=CC(Cl)=CC=C1OC2=CC=CC=C2)CSC(N3)=NC(C)=CC3=O	Specs	AJ-292/14921023	>90%
B47	O=C(NC1=CC(OC2=CC=CN=C2)=CC(N)=C1)C3=CC=CC(Cl)=C3	Specs	AK-968/40162671	>90%
B48	O=C(NCCNCC1=CC=CC(Br)=C1)C2=NON=C2N	Specs	AN-465/42833690	>90%
B50	O=C(NC1=CC=C(NC(C)=O)C=C1)C2=CC=CC(Cl)=C2	Specs	AG-205/40094633	>90%
B51	O=C(NC1=CC=C(NC(C2=CC=C(F)C=C2)=O)C=C1)C3=CC=CC(Cl)=C3	Vitas-M Lab	STK234215	>90%
